# Supplementary material for: Facile Synthesis of Cyclic Polyamidine with High Cationic Degree Using Environmentally Benign Approach
Source: Molecules. 2023 Mar 10;28(6):2530. doi: 10.3390/molecules28062530 (PMC10054134; doi:10.3390/molecules28062530)
Supplement: Supplementary file 1 [file molecules-28-02530-s001.zip]

Archive with 1 entries (1 files):
- molecules-2184038-supplementary.pdf
